# Supplementary material for: Nestin+ Mesenchymal Precursors Generate Distinct Spleen Stromal Cell Subsets and Have Immunomodulatory Function
Source: Int J Mol Sci. 2022 Oct 5;23(19):11819. doi: 10.3390/ijms231911819 (PMC9569994; doi:10.3390/ijms231911819)
Supplement: Supplementary file 1 [file ijms-23-11819-s001.zip]

Archive with 1 entries (1 files):
- ijms-1872474-supplementary.pdf
